# Supplementary material for: Rare FGFR fusion genes in cervical cancer and transcriptome‐based subgrouping of patients with a poor prognosis
Source: Cancer Med. 2023 Aug 3;12(17):17835–48. doi: 10.1002/cam4.6415 (PMC10524028; doi:10.1002/cam4.6415)
Supplement: Supplementary file 2 — Table S1. Table S2. Table S3. Table S4. Table S5. Table S6. Table S7. Table S8. Table S9. Table S10. Table S11. Table S12. Table S13. Table S14. Table S15. Table S16. [file CAM4-12-17835-s002.xlsx]

## Sheet: Table S1
Table S1. List of RT-PCR primers for identified fusion genes in this study.
Name	Location	Primer sequence
FGFR1_F2	FGFR1 exon 2	ATGCAGCCCATTCAGTCTTC
ADAM9_R2	ADAM9 exon 2	GGCAAAAGGTCTTTGTTCCTT
FGFR3_F6	FGFR3 exon 17	TGACCGAGTCTACACTCACCAG
TACC3_R4	TACC3 exon 10	TCCTCCTGTGTCGCCTTTAC
FGFR3_F4	FGFR3 exon 17	AGGCCTTGTTTGACCGAGT
TACC3_R2	TACC3 exon 8	AGTGCTCCCAAGAAATCGAA
FGFR3-F8	FGFR3 exon 17	AGGCCTTGTTTGACCGAGT
TACC3-R6	TACC3 exon 7	CCTGAGGGAGTCTCATTTGC
GOPC_F2	GOPC exon7	GGGACACAAAGCATAAAGAAGC
ROS1_R2	ROS1 exon 36	CAATCTCCTCTTGGGTTGGA

## Sheet: Table S2
Table S2. Characteristics in 974 patients with cervical cancer in C-CAT cohort.
Variable		n (%)
Total		974
Histological types
	Squamous cell carcinoma	341 (35.0)
	Adenocarcinoma	213 (21.9)
	Adenosquamous cancinoma	37 (3.8)
	Small cell carcinoma	30 (3.1)
	Neuroendocrine carcinoma	27 (2.8)
	Others	11 (1.1)
	Unknown	315 (32.3)

## Sheet: Table S3
Table S3. List of 91 DEGs detected in the relapse and non-relapse groups.
Up-regulated	P value	Fold Change		Down-regulated	P value	Fold Change
MTND2P28	0.00553696	1.54128		PLAU	0.0845943	0.653625
TSPAN8	0.0441981	1.79994		CLDN1	0.0574053	0.52205
MT-TY	0.0816626	1.5529		ITGB4	0.0131378	0.638837
SELENOM	0.0260817	1.58632		TP63	0.00807028	0.499499
RGS5	0.000257773	2.49209		KRT6A	0.0241486	0.275387
SEC11C	0.0218315	1.55791		DDR1	0.0128796	0.656255
ACTA2	0.063326	1.79738		DGKA	0.0062424	0.646342
BEX3	0.0132782	1.5493		TNFSF10	0.0911802	0.629004
TIMP2	0.0609439	1.61101		TNS4	0.0104807	0.582731
CCL20	0.0458335	1.63121		DSP	0.0806907	0.624669
CXCL1	0.0712391	1.68943		DST	0.0122941	0.578735
HTRA1	0.0483632	1.60294		SERPINB5	0.0186101	0.468321
MT-ND3	0.00142433	1.62839		SLC2A1	0.0247271	0.529947
NEAT1	0.0151867	1.70523		CDH3	0.00138923	0.414364
RHOB	0.00223471	1.89784		OAS2	0.0471185	0.66474
LUM	0.0889112	1.69249		TRIM29	0.0251129	0.479881
SPARC	0.0417738	1.69394		OAS3	0.0164961	0.659044
SH3BGRL	0.0199652	1.60194		IRF6	0.0355647	0.612054
IGKV1-17	0.0684269	1.87304		ITGA6	0.00496298	0.544491
MIF	0.00244913	1.64173		ANXA8	0.0153159	0.533082
DUSP1	0.00247939	1.83657		LRRC8A	0.0035923	0.636317
DCN	0.0927066	1.70762		DSG3	0.0740756	0.522462
SNHG5	9.40896e-05	2.15016		LY6D	0.0416287	0.449878
CCN2	0.0219045	1.96774		PKP1	0.0304901	0.508791
CCN1	0.0315731	1.66285		DSC3	0.0214402	0.499757
APOD	0.0287167	1.72936		TACSTD2	0.0544496	0.58796
MT-TC	0.0386321	1.66541		SLC1A5	0.00284565	0.622505
MGP	0.0821879	1.79438		GPNMB	0.0782502	0.65255
MT-TA	0.0393422	1.61685		IFI16	0.00512748	0.557412
LGALS4	0.0751298	1.51566		ADGRG1	0.00059549	0.573045
IGFBP7	0.00666181	1.81276		SERPINB13	0.0516005	0.50394
S100A4	0.0173233	1.62553		SFN	0.0426073	0.499205
IGFBP5	0.093244	1.71553		LAMB3	0.00616945	0.514326
CYSTM1	0.045624	1.58808		MX1	0.0685854	0.628715
HSPA1B	0.0705546	1.52088		JUP	0.00894878	0.560076
MT-TN	0.045128	1.63691		COL17A1	0.00848905	0.538428
NNMT	0.0734404	1.55672		KRT5	0.0135348	0.23514
RARRES2	0.062071	1.65368		LYPD3	0.0716212	0.543936
RNASET2	0.00436247	1.74251		KRT15	0.0574499	0.450682
APOC1	0.0953186	1.50435		KRT14	0.0977507	0.395331
PON2	0.0394914	1.54073		APOL1	0.00629966	0.468596
				EGLN3	0.0662022	0.662464
				KRT19	0.053395	0.544446
				NDRG1	0.0916277	0.641708
				LAMC2	0.00463058	0.480113
				ANXA8L1	0.0491751	0.599196
				PTPRF	0.0110576	0.654212
				SEMA4B	0.0489667	0.655096
				ADM	0.0307407	0.55435
				TNC	0.0302846	0.566751

## Sheet: Table S4
Table S4. Identification of fusion genes in our cohort, TCGA and C-CAT dataset.
Sample	Fusion sites (Transcript ID)	HPV status	Age	Histology
(A) Our cohort (n=116)
CA19-004T	FGFR1 (NM_023110.3) exon 2 - ADAM9 (NM_003816.3) exon 2	Negative	49	SCC
CA19-027T	FGFR3 (NM_000142.5) exon 17 - TACC3 (NM_006342.3) exon 10	16	49	ADC
CA20-032T	FGFR3 (NM_000142.5) exon 17 - TACC3 (NM_006342.3) exon 8	18	58	ADC
CA20-048T	FGFR3 (NM_000142.5) exon 17 - TACC3 (NM_006342.3) exon 7	16	38	SCC
CA19-042T	GOPC (NM_020399.4) exon 8 - ROS1 (NM_001378902.1) exon 36	18	45	NEC
(B) TCGA dataset (n=304)
TCGA-DS-A3LQ	FGFR3-TACC3	69	46	SCC
TCGA-ZJ-AAXT	FGFR3-TACC3	unknown	54	SCC
TCGA-Q1-A73R	FGFR3-TACC3	16	45	ADC
TCGA-VS-A9UD	FGFR3-TACC3	unknown	73	SCC
TCGA-WL-A834	FGFR3-TACC3	unknown	57	SCC
(C) C-CAT dataset (n=974)
4BD00957	FGFR3-TACC3	unknown	38	SCC
60D56287	FGFR3-TACC3	unknown	48	SCC
79C355E8	FGFR3-TACC3	unknown	50	SCC
5A6B4573	FGFR3-TACC3	unknown	73	SCC
D2C412D7	FGFR3-TACC3	unknown	56	ADC
DB97A15C	FGFR3-ADD1	unknown	58	MUC
SCC, squamous cell carcinoma; ADC, adenocarcinoma; NEC, neuroendocrine carcinoma; MUC, mucinous adenocarcinoma

## Sheet: Table S5
Table S5. Summary of FGFR fusions in the cBioportal dataset.
Cancer Type	Data Source	No. of Samples	No. of cases with FGFR Fusion	(	%	)		No. of cases with FGFR1 Fusion	(	%	)		No. of cases with FGFR2 Fusion	(	%	)		No. of cases with FGFR3 Fusion	(	%	)
Hepatobiliary/Hepatocellular Cancer	MSKCC, TCGA, U Michigan	744	35	(	4.7043	)		0	(	0	)		32	(	4.30108	)		3	(	0.403226	)
Bladder Cancer	MSKCC, TCGA, U Michigan	833	15	(	1.80072	)		0	(	0	)		1	(	0.120048	)		14	(	1.68067	)
Cervical Cancer	MSKCC, TCGA, U Michigan	345	5	(	1.44928	)		0	(	0	)		0	(	0	)		5	(	1.44928	)
Glioma	MSKCC, TCGA, U Michigan	1034	17	(	1.6441	)		0	(	0	)		0	(	0	)		17	(	1.6441	)
Glioblastoma	MSKCC, TCGA, U Michigan	592	2	(	0.337838	)		0	(	0	)		0	(	0	)		2	(	0.337838	)
Renal Cell Carcinoma	MSKCC, TCGA, U Michigan	1192	2	(	0.167785	)		0	(	0	)		0	(	0	)		2	(	0.167785	)
Lung Cancer	MSKCC, TCGA, U Michigan	2730	19	(	0.695971	)		2	(	0.0732601	)		4	(	0.14652	)		13	(	0.47619	)
Esophagogastric Cancer	TCGA	1120	5	(	0.446429	)		0	(	0	)		2	(	0.178571	)		3	(	0.267857	)
Breast Cancer	MSKCC, TCGA, U Michigan	2421	18	(	0.743494	)		9	(	0.371747	)		8	(	0.330442	)		1	(	0.0413052	)
Ovarian Cancer	MSKCC, TCGA, U Michigan	815	3	(	0.368098	)		1	(	0.122699	)		1	(	0.122699	)		1	(	0.122699	)
Acute Myeloid Leukemia	TCGA	200	1	(	0.5	)		0	(	0	)		0	(	0	)		1	(	0.5	)
Head and Neck Cancer	MSKCC, TCGA, U Michigan	835	3	(	0.359281	)		0	(	0	)		0	(	0	)		3	(	0.359281	)
Thyroid Carcinoma	MSKCC, TCGA, U Michigan	729	2	(	0.274348	)		0	(	0	)		2	(	0.274348	)		0	(	0	)
Pancreatic Cancer	MSKCC, TCGA, U Michigan	684	2	(	0.292398	)		0	(	0	)		2	(	0.292398	)		0	(	0	)
Germ Cell Tumor	MSKCC, TCGA, U Michigan	364	1	(	0.274725	)		0	(	0	)		0	(	0	)		1	(	0.274725	)
Prostate Cancer	MSKCC, TCGA, U Michigan	1210	4	(	0.330579	)		2	(	0.165289	)		0	(	0	)		2	(	0.165289	)
Uterus carcinoma	MSKCC, TCGA, U Michigan	797	2	(	0.250941	)		0	(	0	)		1	(	0.125471	)		1	(	0.125471	)
Melanoma	MSKCC, TCGA, U Michigan	885	1	(	0.112994	)		0	(	0	)		0	(	0	)		1	(	0.112994	)
Sarcoma	MSKCC, TCGA, U Michigan	735	1	(	0.136054	)		0	(	0	)		1	(	0.136054	)		0	(	0	)
Colorectal Cancer	MSKCC, TCGA, U Michigan	1586	2	(	0.126103	)		2	(	0.126103	)		0	(	0	)		0	(	0	)

## Sheet: Table S6
Table S6. Summary of FGFR fusions in the C-CAT cohort.
Cancer Type	No. of Samples	No. of cases with FGFR Fusion	(	%	)		No. of cases with FGFR1 Fusion	(	%	)		No. of cases with FGFR2 Fusion	(	%	)		No. of cases with FGFR3 Fusion	(	%	)
Hepatobiliary/Hepatocellular cancer	2821	53	(	1.87877	)		0	(	0	)		49	(	1.73697	)		4	(	0.141794	)
Bladder/Urinary tract cancer	507	9	(	1.77515	)		0	(	0	)		0	(	0	)		9	(	1.77515	)
Cervical cancer	974	9	(	0.924025	)		0	(	0	)		3	(	0.308008	)		6	(	0.616016	)
Central nervous system/Brain tumor	1133	18	(	1.5887	)		3	(	0.264784	)		1	(	0.0882613	)		14	(	1.23566	)
Kidney cancer	247	2	(	0.809717	)		0	(	0	)		1	(	0.404858	)		1	(	0.404858	)
Lung cancer	1865	6	(	0.321716	)		0	(	0	)		2	(	0.107239	)		4	(	0.214477	)
Esophagus/Stomach cancer	1993	10	(	0.501756	)		0	(	0	)		3	(	0.150527	)		7	(	0.351229	)
Breast cancer	2194	6	(	0.273473	)		2	(	0.0911577	)		4	(	0.182315	)		0	(	0	)
Head and neck cancer	1231	7	(	0.568643	)		4	(	0.324939	)		1	(	0.0812348	)		2	(	0.16247	)
Pancreatic cancer	4034	4	(	0.0991572	)		1	(	0.0247893	)		3	(	0.0743679	)		0	(	0	)
Prostate cancer	1912	2	(	0.104603	)		0	(	0	)		0	(	0	)		2	(	0.104603	)
Endometrial cancer	1364	2	(	0.146628	)		0	(	0	)		0	(	0	)		2	(	0.146628	)
Colorectal cancer	5311	11	(	0.207117	)		1	(	0.0188288	)		6	(	0.112973	)		4	(	0.0753154	)
Ovarian cancer	1924	6	(	0.31185	)		0	(	0	)		5	(	0.259875	)		1	(	0.0519751	)

## Sheet: Table S7
Table S7. A list of 32 characteristic genes analyzed in mRNA clustering analysis from Ref#7
APOBEC3A
CLDN3
EPCAM
EPHB2
ERBB4
FAT2
KRT13
KRT18
KRT6A
KRT6B
KRT6C
MACC1
RAB17
SERPINB13
SERPINB5
SPRR1A
SPRR1B
SPRR2A
SPRR2B
SPRR2C
SPRR2D
SPRR2E
SPRR2F
SPRR2G
SPRR3
SPRR4
SPRR5
TGFB2
TGFBI
TP63
VLDLR
ZNF750

## Sheet: Table S8
Table S8. Characteristics in 65 patients with cervical cancer in our cohort which received adjuvant therapy
Variable		n (%)
Total		65
Age	Median[range] (years)	42 [26-71]
Histological types
	Squamous cell carcinoma	40 (61.6)
	Adenocarcinoma, HPV-associated	11 (16.9)
	Adenocarcinoma, Gastric-type	2 (3.1)
	Adenosquamous cancinoma	6 (9.2)
	Neuroendocrine carcinoma	6 (9.2)
HPV genotype
	HPV 16	31 (47.7)
	HPV 18	20 (30.8)
	High-risk HPV genotypes (31/35/39/45/52/56/58)	10 (15.4)
	Negative	4 (6.1)
Pathological stage (FIGO 2018)
	IB2	1 (1.5)
	IB3	8 (12.3)
	IIA1	3 (4.6)
	IIA2	1 (1.5)
	IIB	6 (9.2)
	IIIC1	41 (63.1)
	IIIC2	5 (7.7)
Median follow-up period [range] (months)		57.5 [0.9-134.6]

## Sheet: Table S9
Table S9. Hazard ratios for relapse-free survival in 65 patients with cervical cancer.
Survival	Variable			Univariate						Multivariate*
				HR	(	95% CI	)	P value		HR	(	95% CI	)	P value
Relapse-free survival	Age ( ≥40 / <40)			0.6256	(	0.26-1.5	)	0.21		-
	Histology (SCC / Non-SCC)			0.4482	(	0.19-1.07	)	0.07		-
	Tumor size (<4 cm / ≥4 cm)			0.7473	(	0.24-1.91	)	0.56		-
	Treatment (CCRT / RT and Chemoterapy)			0.7097	(	0.38-1.07	)	0.11		-
	Four basis divided by NMF clustering
		Basis 1 (Relapse/all cases)		Reference						Reference
		Basis 2 (Relapse/all cases)		1.71	(	0.38-8.70	)	0.479		1.04	(	0.13-6.52	)	0.966
		Basis 3 (Relapse/all cases)		4.7	(	1.28-17.3	)	0.02		2.03	(	0.92-4.78	)	0.079
		Basis 4 (Relapse/all cases)		3.79	(	1.20-12.0	)	0.023		1.57	(	0.81-2.98	)	0.183
*Adjusted by age, tumor size, histological types and treatments.
HR: Hazard ratio, CI: Confidence interval, CCRT; Concuurent Chemoterapy and radio therapy, RT: Radiotherapy

## Sheet: Table S10
Table S10. haracteristics in 89 patients with cervical cancer in TCGA cohort
Variable		n (%)
Total		89
Age	Median[range] (years)	50 [24-79]
Histological types
	Squamous cell carcinoma	82 (92.1)
	Adenocarcinoma	7 (7.9)
HPV genotype
	HPV 16	28 (31.5)
	HPV 18	5 (5.6)
	Non - HPV16/18	15 (16.9)
	Negative	2 (2.2)
	Unknown	39 (43.8)
Pathological stage (FIGO 2018)
	II	56 (62.9)
	III	33 (37.1)
Median follow-up period [range] (months)		27.5 [1.7-212.5]

[truncated: 6 more sheets: Table S11, Table S12, Table S13, Table S14, Table S15, Table S16]
